# Supplementary material for: A Noncarbenoid Approach to Imidazolidines via ZnCl2‑Catalyzed Annulation of 4‑Alkoxycarbonyl-1,2-diaza-1,3-dienes with 1,3,5-Triazinanes
Source: J Org Chem. 2025 Aug 29;90(36):12820–5. doi: 10.1021/acs.joc.5c01387 (PMC12442072; doi:10.1021/acs.joc.5c01387)
Supplement: Supplementary file 2 [file jo5c01387_si_002.zip]

Archive with 1,106 entries (1,106 files):
- fid/products_Scheme2/3r/13C/uxnmr.par
- fid/products_Scheme2/3r/19F/audita.txt
- fid/products_Scheme2/3r/13C/prosol_History
- fid/products_Scheme2/3r/13C/cpdprg2
- fid/products_Scheme2/3r/13C/fid
- fid/products_Scheme2/3a/HMQC/pulseprogram
- fid/products_Scheme2/3r/13C/acqus
- fid/products_Scheme2/3r/19F/cpdprg2
- fid/products_Scheme2/3r/19F/acqu
- fid/products_Scheme2/3q/1H/acqus
- fid/products_Scheme2/3q/1H/format.temp
- fid/products_Scheme2/3r/19F/pulseprogram
- fid/products_Scheme2/3r/13C/scon2
- fid/products_Scheme2/3r/19F/uxnmr.par
- fid/products_Scheme2/3r/19F/scon2
- fid/products_Scheme2/3q/1H/scon2
- fid/products_Scheme2/3r/19F/format.temp
- fid/products_Scheme2/3r/19F/acqus
- fid/products_Scheme2/3q/1H/pulseprogram
- fid/products_Scheme2/3q/1H/audita.txt
- fid/products_Scheme2/3q/1H/acqu
- fid/products_Scheme2/3r/19F/prosol_History
- fid/products_Scheme2/3q/1H/fid
- fid/products_Scheme2/3r/13C/format.temp
- fid/products_Scheme2/3r/13C/pulseprogram
- fid/products_Scheme2/3r/13C/audita.txt
- fid/products_Scheme2/3a/HMQC/acqu2s
- fid/products_Scheme2/3q/1H/prosol_History
- fid/products_Scheme2/3r/13C/acqu
- fid/products_Scheme2/3q/1H/uxnmr.par
- fid/products_Scheme2/3a/HMQC/acqu2
- fid/products_Scheme2/3a/HMQC/acqus
- fid/products_Scheme2/3j/1H/prosol_History
- fid/products_Scheme2/3a/1H/audita.txt
- fid/products_Scheme2/3a/1H/scon2
- fid/products_Scheme2/3a/HMQC/prosol_History
- fid/products_Scheme2/3a/1H/prosol_History
- fid/products_Scheme2/3j/1H/format.temp
- fid/products_Scheme2/3r/19F/fid
- fid/products_Scheme2/3a/1H/acqu
- fid/products_Scheme2/3a/HMQC/scon2
- fid/products_Scheme2/3j/1H/acqu
- fid/products_Scheme2/3d/1H/fid
- fid/products_Scheme2/3a/1H/fid
- fid/products_Scheme2/3a/1H/format.temp
- fid/products_Scheme2/3a/HMQC/uxnmr.par
- fid/products_Scheme2/3j/1H/acqus
- fid/products_Scheme2/3d/1H/prosol_History
- fid/products_Scheme2/3j/1H/uxnmr.par
- fid/products_Scheme2/3a/HMQC/audita.txt
- fid/products_Scheme2/3a/HMQC/acqu
- fid/products_Scheme2/3d/1H/pulseprogram
- fid/products_Scheme2/3a/HMQC/cpdprg2
- fid/products_Scheme2/3j/1H/audita.txt
- fid/products_Scheme2/3a/HMQC/ser
- fid/products_Scheme2/3d/13C/cpdprg2
- fid/products_Scheme2/3d/13C/prosol_History
- fid/products_Scheme2/3d/1H/acqus
- fid/products_Scheme2/3d/13C/uxnmr.par
- fid/products_Scheme2/3d/1H/audita.txt
- fid/products_Scheme2/3a/HMQC/format.temp
- fid/products_Scheme2/3d/13C/fid
- fid/products_Scheme2/3m/1H/pulseprogram
- fid/products_Scheme2/3d/13C/pulseprogram
- fid/products_Scheme2/3a/1H/pulseprogram
- fid/products_Scheme2/3d/1H/format.temp
- fid/products_Scheme2/3m/1H/uxnmr.par
- fid/products_Scheme2/3a/1H/uxnmr.par
- fid/products_Scheme2/3d/13C/audita.txt
- fid/products_Scheme2/3d/1H/acqu
- fid/products_Scheme2/3d/1H/scon2
- fid/products_Scheme2/3d/13C/format.temp
- fid/products_Scheme2/3j/1H/pulseprogram
- fid/products_Scheme2/3d/1H/uxnmr.par
- fid/products_Scheme2/3d/13C/acqu
- fid/products_Scheme2/3k/1H/uxnmr.par
- fid/products_Scheme2/3m/1H/prosol_History
- fid/products_Scheme2/3a/1H/acqus
- fid/products_Scheme2/3k/1H/format.temp
- fid/products_Scheme2/3m/1H/fid
- fid/products_Scheme2/3d/13C/acqus
- fid/products_Scheme2/3j/1H/fid
- fid/products_Scheme2/3m/1H/scon2
- fid/products_Scheme2/3k/1H/prosol_History
- fid/products_Scheme2/3k/1H/audita.txt
- fid/products_Scheme2/3d/13C/scon2
- fid/products_Scheme2/3k/13C/cpdprg2
- fid/products_Scheme2/3j/1H/scon2
- fid/products_Scheme2/3m/1H/acqu
- fid/products_Scheme2/3k/1H/scon2
- fid/products_Scheme2/3q/13C/cpdprg2
- fid/products_Scheme2/3k/1H/fid
- fid/products_Scheme2/3k/1H/acqu
- fid/products_Scheme2/3k/13C/prosol_History
- fid/products_Scheme2/3m/1H/audita.txt
- fid/products_Scheme2/3k/1H/pulseprogram
- fid/products_Scheme2/3k/13C/fid
- fid/products_Scheme2/3q/13C/uxnmr.par
- fid/products_Scheme2/3k/13C/pulseprogram
- fid/products_Scheme2/3q/13C/acqus
- fid/products_Scheme2/3q/13C/format.temp
- fid/products_Scheme2/3m/1H/acqus
- fid/products_Scheme2/3k/13C/uxnmr.par
- fid/products_Scheme2/3m/1H/format.temp
- fid/products_Scheme2/3q/13C/acqu
- fid/products_Scheme2/3k/13C/format.temp
- fid/products_Scheme2/3k/13C/acqus
- fid/products_Scheme2/3k/13C/acqu
- fid/products_Scheme2/3r/1H/scon2
- fid/products_Scheme2/3r/1H/acqus
- fid/products_Scheme2/3r/1H/uxnmr.par
- fid/products_Scheme2/3r/1H/pulseprogram
- fid/products_Scheme2/3k/1H/acqus
- fid/products_Scheme2/3q/13C/fid
- fid/products_Scheme2/3a/HMBC/uxnmr.par
- fid/products_Scheme2/3q/13C/audita.txt
- fid/products_Scheme2/3r/1H/audita.txt
- fid/products_Scheme2/3l/1H/uxnmr.par
- fid/products_Scheme2/3l/1H/scon2
- fid/products_Scheme2/3r/1H/fid
- fid/products_Scheme2/3a/HMBC/audita.txt
- fid/products_Scheme2/3k/13C/scon2
- fid/products_Scheme2/3q/13C/scon2
- fid/products_Scheme2/3k/13C/audita.txt
- fid/products_Scheme2/3r/1H/acqu
- fid/products_Scheme2/3l/1H/prosol_History
- fid/products_Scheme2/3a/HMBC/acqu2s
- fid/products_Scheme2/3q/13C/pulseprogram
- fid/products_Scheme2/3l/1H/format.temp
- fid/products_Scheme2/3a/HMBC/acqu2
- fid/products_Scheme2/3r/1H/prosol_History
- fid/products_Scheme2/3l/1H/acqu
- fid/products_Scheme2/3l/1H/pulseprogram
- fid/products_Scheme2/3a/HMBC/acqu
- fid/products_Scheme2/3l/13C/format.temp
- fid/products_Scheme2/3a/HMBC/scon2
- fid/products_Scheme2/3a/HMBC/acqus
- fid/products_Scheme2/3l/13C/uxnmr.par
- fid/products_Scheme2/3a/HMBC/pulseprogram
- fid/products_Scheme2/3l/13C/acqu
- fid/products_Scheme2/3l/1H/audita.txt
- fid/products_Scheme2/3f/13C/uxnmr.par
- fid/products_Scheme2/3l/13C/fid
- fid/products_Scheme2/3l/13C/prosol_History
- fid/products_Scheme2/3l/1H/fid
- fid/products_Scheme2/3f/13C/format.temp
- fid/products_Scheme2/3l/13C/cpdprg2
- fid/products_Scheme2/3q/13C/prosol_History
- fid/products_Scheme2/3a/13C/fid
- fid/products_Scheme2/3a/13C/uxnmr.par
- fid/products_Scheme2/3r/1H/format.temp
- fid/products_Scheme2/3f/13C/pulseprogram
- fid/products_Scheme2/3l/13C/scon2
- fid/products_Scheme2/3a/13C/prosol_History
- fid/products_Scheme2/3l/13C/acqus
- fid/products_Scheme2/3a/HMBC/prosol_History
- fid/products_Scheme2/3f/13C/scon2
- fid/products_Scheme2/3a/13C/scon2
- fid/products_Scheme2/3l/13C/pulseprogram
- fid/products_Scheme2/3f/13C/fid
- fid/products_Scheme2/3a/13C/acqu
- fid/products_Scheme2/3p/13C/uxnmr.par
- fid/products_Scheme2/3f/13C/audita.txt
- fid/products_Scheme2/3p/13C/format.temp
- fid/products_Scheme2/3f/13C/prosol_History
- fid/products_Scheme2/3f/13C/acqu
- fid/products_Scheme2/3p/13C/acqu
- fid/products_Scheme2/3a/HMBC/ser
- fid/products_Scheme2/3f/13C/cpdprg2
- fid/products_Scheme2/3p/13C/fid
- fid/products_Scheme2/3l/13C/audita.txt
- fid/products_Scheme2/3l/1H/acqus
- fid/products_Scheme2/3i/1H/uxnmr.par
- fid/products_Scheme2/3a/13C/cpdprg2
- fid/products_Scheme2/3a/13C/pulseprogram
- fid/products_Scheme2/3i/1H/format.temp
- fid/products_Scheme2/3p/13C/cpdprg2
- fid/products_Scheme2/3p/13C/pulseprogram
- fid/products_Scheme2/3f/13C/acqus
- fid/products_Scheme2/3a/13C/audita.txt
- fid/products_Scheme2/3p/13C/scon2
- fid/products_Scheme2/3i/1H/acqu
- fid/products_Scheme2/3a/13C/acqus
- fid/products_Scheme2/3i/1H/acqus
- fid/products_Scheme2/3i/1H/prosol_History
- fid/products_Scheme2/3i/1H/scon2
- fid/products_Scheme2/3i/1H/fid
- fid/products_Scheme2/3n/13C/scon2
- fid/products_Scheme2/3n/13C/audita.txt
- fid/products_Scheme2/3i/1H/audita.txt
- fid/products_Scheme2/3n/13C/acqu
- fid/products_Scheme2/3p/1H/format.temp
- fid/products_Scheme2/3p/13C/audita.txt
- fid/products_Scheme2/3p/1H/pulseprogram
- fid/products_Scheme2/3n/13C/prosol_History
- fid/products_Scheme2/3f/1H/format.temp
- fid/products_Scheme2/3p/1H/scon2
- fid/products_Scheme2/3f/1H/acqu
- fid/products_Scheme2/3p/13C/prosol_History
- fid/products_Scheme2/3p/1H/prosol_History
- fid/products_Scheme2/3p/1H/acqu
- fid/products_Scheme2/3f/1H/acqus
- fid/products_Scheme2/3n/13C/format.temp
- fid/products_Scheme2/3a/13C/format.temp
- fid/products_Scheme2/3n/1H/pulseprogram
- fid/products_Scheme2/3n/13C/pulseprogram
- fid/products_Scheme2/3n/1H/format.temp
- fid/products_Scheme2/3p/1H/audita.txt
- fid/products_Scheme2/3a/HMBC/format.temp
- fid/products_Scheme2/3n/1H/scon2
- fid/products_Scheme2/3f/1H/fid
- fid/products_Scheme3/3Cb/13C/acqu
- fid/products_Scheme2/3n/13C/fid
- fid/products_Scheme3/3Cb/13C/cpdprg2
- fid/products_Scheme3/3Cb/13C/prosol_History
- fid/products_Scheme2/3p/1H/fid
- fid/products_Scheme2/3p/1H/acqus
- fid/products_Scheme2/3p/13C/acqus
- fid/products_Scheme2/3f/1H/scon2
- fid/products_Scheme2/3p/1H/uxnmr.par
- fid/products_Scheme2/3f/1H/prosol_History
- fid/products_Scheme2/3n/13C/uxnmr.par
- fid/products_Scheme2/3n/1H/prosol_History
- fid/products_Scheme3/3Cb/13C/audita.txt
- fid/products_Scheme2/3f/1H/audita.txt
- fid/products_Scheme2/3n/1H/audita.txt
- fid/products_Scheme3/3Cb/13C/fid
- fid/products_Scheme3/3Cb/13C/pulseprogram
- fid/products_Scheme3/3Cb/13C/format.temp
- fid/products_Scheme2/3m/13C/acqu
- fid/products_Scheme2/3i/1H/pulseprogram
- fid/products_Scheme2/3f/1H/pulseprogram
- fid/products_Scheme2/3n/13C/acqus
- fid/products_Scheme2/3n/1H/fid
- fid/products_Scheme2/3m/13C/uxnmr.par
- fid/products_Scheme2/3f/1H/uxnmr.par
- fid/products_Scheme2/3c/13C/uxnmr.par
- fid/products_Scheme2/3n/1H/uxnmr.par
- fid/products_Scheme2/3n/13C/cpdprg2
- fid/products_Scheme2/3m/13C/pulseprogram
- fid/products_Scheme2/3m/13C/scon2
- fid/products_Scheme2/3m/13C/fid
- fid/products_Scheme3/3Cb/13C/acqus
- fid/products_Scheme2/3c/13C/format.temp
- fid/products_Scheme2/3n/1H/acqu
- fid/products_Scheme3/3Ca/1H/format.temp
- fid/products_Scheme2/3c/13C/cpdprg2
- fid/products_Scheme2/3c/13C/fid
- fid/products_Scheme2/3m/13C/prosol_History
- fid/products_Scheme2/3c/13C/scon2
- fid/products_Scheme2/3m/13C/audita.txt
- fid/products_Scheme3/3Ca/1H/acqus
- fid/products_Scheme2/3i/13C/cpdprg2
- fid/products_Scheme2/3c/13C/audita.txt
- fid/products_Scheme2/3i/13C/format.temp
- fid/products_Scheme2/3c/13C/prosol_History
- fid/products_Scheme3/3Ca/1H/audita.txt
- fid/products_Scheme3/3Ca/1H/prosol_History
- fid/products_Scheme3/3Cb/13C/uxnmr.par
- fid/products_Scheme3/3Ca/1H/acqu
- fid/products_Scheme2/3c/13C/acqu
- fid/products_Scheme3/3Ca/1H/uxnmr.par
- fid/products_Scheme2/3i/13C/audita.txt
- fid/products_Scheme2/3i/13C/uxnmr.par
- fid/products_Scheme2/3m/13C/cpdprg2
- fid/products_Scheme3/3Ca/1H/pulseprogram
- fid/products_Scheme2/3m/13C/acqus
- fid/products_Scheme2/3c/13C/pulseprogram
- fid/products_Scheme3/3Ca/1H/scon2
- fid/products_Scheme2/3i/13C/acqu
- fid/products_Scheme2/3n/1H/acqus
- fid/products_Scheme2/3i/13C/prosol_History
- fid/products_Scheme2/3b/13C/cpdprg2
- fid/products_Scheme2/3i/13C/scon2
- fid/products_Scheme3/3Cb/13C/scon2
- fid/products_Scheme2/3b/13C/format.temp
- fid/products_Scheme3/3Cb/1H/format.temp
- fid/products_Scheme2/3m/13C/format.temp
- fid/products_Scheme2/3i/13C/fid
- fid/products_Scheme2/3b/13C/audita.txt
- fid/products_Scheme2/3b/13C/fid
- fid/products_Scheme3/3Cb/1H/acqus
- fid/products_Scheme3/3Cb/1H/scon2
- fid/products_Scheme3/3Cb/1H/audita.txt
- fid/products_Scheme3/3Cb/1H/prosol_History
- fid/products_Scheme3/3Cb/1H/uxnmr.par
- fid/products_Scheme3/3Be/1H/uxnmr.par
- fid/products_Scheme2/3b/13C/pulseprogram
- fid/products_Scheme3/3Cb/1H/pulseprogram
- fid/products_Scheme2/3b/13C/acqu
- fid/products_Scheme2/3c/13C/acqus
- fid/products_Scheme3/3Cd/13C/scon2
- fid/products_Scheme3/3Cb/1H/acqu
- fid/products_Scheme2/3i/13C/acqus
- fid/products_Scheme3/3Be/1H/fid
- fid/products_Scheme3/3Cd/13C/acqus
- fid/products_Scheme3/3Cb/1H/fid
- fid/products_Scheme3/3Be/1H/prosol_History
- fid/products_Scheme3/3Cd/13C/audita.txt
- fid/products_Scheme3/3Be/1H/audita.txt
[truncated: 806 more entries]
