# Supplementary material for: A Noncarbenoid Approach to Imidazolidines via ZnCl2‑Catalyzed Annulation of 4‑Alkoxycarbonyl-1,2-diaza-1,3-dienes with 1,3,5-Triazinanes
Source: J Org Chem. 2025 Aug 29;90(36):12820–5. doi: 10.1021/acs.joc.5c01387 (PMC12442072; doi:10.1021/acs.joc.5c01387)
Supplement: Supplementary file 2 [file jo5c01387_si_002.zip › fid/products_Scheme2/3r/19F/pulseprogram]

# 1 "/opt/topspin2.1pl8/exp/stan/nmr/lists/pp/zgfhigqn.2"
;zgfhigqn.2
;avance-version (07/08/10)
;1D sequence for F-19 observe with inverse gated H-1 decoupling
;for QNP-operation (F-19 via X-QNP output of switchbox)
;
;$CLASS=HighRes
;$DIM=1D
;$TYPE=
;$SUBTYPE=
;$COMMENT=


# 1 "/opt/topspin2.1pl8/exp/stan/nmr/lists/pp/Avance.incl" 1
;Avance2.incl
;   for 1
;
;avance-version (09/07/02)
;
;$CLASS=HighRes Incl
;$COMMENT=


;$Id: Avance2.incl,v 1.17.2.2 2009/11/18 11:19:58 ber Exp $
# 13 "/opt/topspin2.1pl8/exp/stan/nmr/lists/pp/zgfhigqn.2" 2

# 1 "/opt/topspin2.1pl8/exp/stan/nmr/lists/pp/De.incl" 1
;De.incl
;
;avance-version (06/03/10)
;
;$CLASS=HighRes Incl
;$COMMENT=


define delay rde1
define delay rderx
define delay rdeadc
define delay rdepa


"rde1=de-de1"
"rderx=de-derx"
"rdeadc=de-deadc"
"rdepa=de-depa"


;$Id: De1.incl,v 1.4 2006/03/10 18:17:18 ber Exp $
# 14 "/opt/topspin2.1pl8/exp/stan/nmr/lists/pp/zgfhigqn.2" 2


"d11=30m"
"d12=20u"


# 1 "mc_line 21 file /opt/topspin2.1pl8/exp/stan/nmr/lists/pp/zgfhigqn.2 expanding definition part of mc command before ze"
define delay MCWRK
define delay MCREST
"MCWRK = 0.333333*30m"
"MCREST = 30m - 30m"
    dccorr
# 21 "/opt/topspin2.1pl8/exp/stan/nmr/lists/pp/zgfhigqn.2"
1 ze
# 1 "mc_line 21 file /opt/topspin2.1pl8/exp/stan/nmr/lists/pp/zgfhigqn.2 expanding definition of mc command after ze"
# 22 "/opt/topspin2.1pl8/exp/stan/nmr/lists/pp/zgfhigqn.2"
  d11 setnmr3|3
  d11 pl12:f2
# 1 "mc_line 24 file /opt/topspin2.1pl8/exp/stan/nmr/lists/pp/zgfhigqn.2 expanding start label for mc command"
2 MCWRK  * 2 do:f2
LBLF0, MCWRK 
  MCREST
# 25 "/opt/topspin2.1pl8/exp/stan/nmr/lists/pp/zgfhigqn.2"
  d1
  d12 setnmr3|2
  p1 ph1
  (rde1 de1 adc ph31 syrec) (1u 1u ph30:r):f1 (rderx  derx  setrtp1|1) (rdeadc deadc setrtp1|0|8) (rdepa  depa  setrtp1|2) (de) (2u setnmr3^2)
  aq cpdngs17:f1 cpd2:f2
  rcyc=2
# 1 "mc_line 31 file /opt/topspin2.1pl8/exp/stan/nmr/lists/pp/zgfhigqn.2 expanding mc command in line"
  MCWRK do:f2 wr #0
  MCWRK zd 
  lo to LBLF0 times td0

  MCWRK
# 32 "/opt/topspin2.1pl8/exp/stan/nmr/lists/pp/zgfhigqn.2"
exit


ph1=0 2 2 0 1 3 3 1
ph30=0
ph31=0 2 2 0 1 3 3 1


;pl1 : f1 channel - power level for pulse (default)
;pl12: f2 channel - power level for CPD/BB decoupling
;p1 : f1 channel -  90 degree high power pulse
;d1 : relaxation delay; 1-5 * T1
;d11: delay for disk I/O                             [30 msec]
;d12: delay for power switching                      [20 usec]
;NS: 1 * n, total number of scans: NS * TD0
;cpd2: decoupling according to sequence defined by cpdprg2
;pcpd2: f2 channel - 90 degree pulse for decoupling sequence


;$Id: zgfhigqn.2,v 1.6.6.1 2007/09/14 16:17:35 ber Exp $
