# Supplementary material for: A Noncarbenoid Approach to Imidazolidines via ZnCl2‑Catalyzed Annulation of 4‑Alkoxycarbonyl-1,2-diaza-1,3-dienes with 1,3,5-Triazinanes
Source: J Org Chem. 2025 Aug 29;90(36):12820–5. doi: 10.1021/acs.joc.5c01387 (PMC12442072; doi:10.1021/acs.joc.5c01387)
Supplement: Supplementary file 2 [file jo5c01387_si_002.zip › fid/products_Scheme2/3a/HMQC/acqu2s]

##TITLE= Parameter file, TOPSPIN		Version 2.1
##JCAMPDX= 5.0
##DATATYPE= Parameter Values
##NPOINTS= 129	$$ modification sequence number
##ORIGIN= Bruker BioSpin GmbH
##OWNER= SCOCON
$$ 2018-11-27 20:21:13.775 +0100  SCOCON@AV200
$$ /opt/topspin/data/SCOCON/nmr/cc442/12/acqu2s
$$ process /opt/topspin/prog/mod/go
##$BF1= 100.612769
##$FnMODE= 1
##$NUC1= <13C>
##$O1= 7545.00960344728
##$SFO1= 100.620314009603
##$SW= 165.639182825021
##$SW_h= 16666.6665881477
##$TD= 128
##END=
