# Supplementary material for: A Noncarbenoid Approach to Imidazolidines via ZnCl2‑Catalyzed Annulation of 4‑Alkoxycarbonyl-1,2-diaza-1,3-dienes with 1,3,5-Triazinanes
Source: J Org Chem. 2025 Aug 29;90(36):12820–5. doi: 10.1021/acs.joc.5c01387 (PMC12442072; doi:10.1021/acs.joc.5c01387)
Supplement: Supplementary file 2 [file jo5c01387_si_002.zip › fid/products_Scheme2/3r/13C/acqu]

##TITLE= Parameter file, TOPSPIN		Version 2.1
##JCAMPDX= 5.0
##DATATYPE= Parameter Values
##NPOINTS= 15	$$ modification sequence number
##ORIGIN= Bruker BioSpin GmbH
##OWNER= SCOCON
$$ 2023-10-09 19:44:28.036 +0200  SCOCON@czc3491l30.uniurb.it
$$ /opt/topspin2.1pl8/data/SCOCON/nmr/vic239 m1/13/acqu
$$ process /opt/topspin2.1pl8/prog/mod/go
##$ACQT0= 0
##$AMP= (0..31)
100 100 100 100 100 100 100 100 100 100 100 100 100 100 100 100 100 100
100 100 100 100 100 100 100 100 100 100 100 100 100 100
##$ANAVPT= 1
##$AQSEQ= 0
##$AQ_mod= 3
##$AUNM= <au_zg>
##$AUTOPOS= <11 >
##$BF1= 100.612769
##$BF2= 400.13
##$BF3= 100.612769
##$BF4= 100.612769
##$BF5= 100.612769
##$BF6= 100.612769
##$BF7= 100.612769
##$BF8= 100.612769
##$BYTORDA= 0
##$CFDGTYP= 1
##$CFRGTYP= 5
##$CHEMSTR= <none>
##$CNST= (0..63)
1 1 145 1 1 1 1 1 1 1 1 1 1 1 1 1 1 1 1 1 1 1 1 1 1 1 1 1 1 1 1 1 1 1 1
1 1 1 1 1 1 1 1 1 1 1 1 1 1 1 1 1 1 1 1 1 1 1 1 1 1 1 1 1
##$CPDPRG= <waltz16>
##$CPDPRG1= <>
##$CPDPRG2= <waltz16>
##$CPDPRG3= <>
##$CPDPRG4= <mlev>
##$CPDPRG5= <mlev>
##$CPDPRG6= <mlev>
##$CPDPRG7= <mlev>
##$CPDPRG8= <mlev>
##$CPDPRGB= <>
##$CPDPRGT= <>
##$D= (0..63)
0 3 0.00345 0 0 0 0 0 0 0 0 0.03 2e-05 3e-06 0 0 0.0002 0 0 0 0 0 0 0 0
0 0 0 0 0 0 0 0 0 0 0 0 0 0 0 0 0 0 0 0 0 0 0 0 0 0 0 0 0 0 0 0 0 0 0 0
0 0 0
##$DATE= 0
##$DBL= (0..7)
120 120 120 120 120 120 120 120
##$DBP= (0..7)
150 150 150 150 150 150 150 150
##$DBP07= 0
##$DBPNAM0= <>
##$DBPNAM1= <>
##$DBPNAM2= <>
##$DBPNAM3= <>
##$DBPNAM4= <>
##$DBPNAM5= <>
##$DBPNAM6= <>
##$DBPNAM7= <>
##$DBPOAL= (0..7)
0.5 0.5 0.5 0.5 0.5 0.5 0.5 0.5
##$DBPOFFS= (0..7)
0 0 0 0 0 0 0 0
##$DE= 6.5
##$DECBNUC= <off>
##$DECIM= 6
##$DECNUC= <off>
##$DECSTAT= 4
##$DIGMOD= 1
##$DIGTYP= 7
##$DL= (0..7)
0 120 120 120 120 120 120 120
##$DP= (0..7)
150 150 150 150 150 150 150 150
##$DP07= 0
##$DPNAME0= <>
##$DPNAME1= <>
##$DPNAME2= <>
##$DPNAME3= <>
##$DPNAME4= <>
##$DPNAME5= <>
##$DPNAME6= <>
##$DPNAME7= <>
##$DPOAL= (0..7)
0.5 0.5 0.5 0.5 0.5 0.5 0.5 0.5
##$DPOFFS= (0..7)
0 0 0 0 0 0 0 0
##$DQDMODE= 0
##$DR= 17
##$DS= 4
##$DSLIST= <SSSSSSSSSSSSSSS>
##$DSPFIRM= 0
##$DSPFVS= 0
##$DTYPA= 0
##$EXP= <C13CPD>
##$F1LIST= <111111111111111>
##$F2LIST= <222222222222222>
##$F3LIST= <333333333333333>
##$FCUCHAN= (0..9)
0 1 2 0 0 0 0 0 0 0
##$FL1= 83
##$FL2= 83
##$FL3= 83
##$FL4= 83
##$FOV= 20
##$FQ1LIST= <freqlist>
##$FQ2LIST= <freqlist>
##$FQ3LIST= <freqlist>
##$FQ4LIST= <freqlist>
##$FQ5LIST= <freqlist>
##$FQ6LIST= <freqlist>
##$FQ7LIST= <freqlist>
##$FQ8LIST= <freqlist>
##$FRQLO3= 0
##$FRQLO3N= 0
##$FS= (0..7)
83 83 83 83 83 83 83 83
##$FTLPGN= 0
##$FW= 125000
##$FnMODE= 0
##$FnTYPE= 0
##$GP031= 0
##$GPNAM0= <SINE.100>
##$GPNAM1= <SINE.100>
##$GPNAM10= <SINE.100>
##$GPNAM11= <SINE.100>
##$GPNAM12= <SINE.100>
##$GPNAM13= <SINE.100>
##$GPNAM14= <SINE.100>
##$GPNAM15= <SINE.100>
##$GPNAM16= <SINE.100>
##$GPNAM17= <SINE.100>
##$GPNAM18= <SINE.100>
##$GPNAM19= <SINE.100>
##$GPNAM2= <SINE.100>
##$GPNAM20= <SINE.100>
##$GPNAM21= <SINE.100>
##$GPNAM22= <SINE.100>
##$GPNAM23= <SINE.100>
##$GPNAM24= <SINE.100>
##$GPNAM25= <SINE.100>
##$GPNAM26= <SINE.100>
##$GPNAM27= <SINE.100>
##$GPNAM28= <SINE.100>
##$GPNAM29= <SINE.100>
##$GPNAM3= <SINE.100>
##$GPNAM30= <SINE.100>
##$GPNAM31= <SINE.100>
##$GPNAM4= <SINE.100>
##$GPNAM5= <SINE.100>
##$GPNAM6= <SINE.100>
##$GPNAM7= <SINE.100>
##$GPNAM8= <SINE.100>
##$GPNAM9= <SINE.100>
##$GPX= (0..31)
0 0 0 0 0 0 0 0 0 0 0 0 0 0 0 0 0 0 0 0 0 0 0 0 0 0 0 0 0 0 0 0
##$GPY= (0..31)
0 0 0 0 0 0 0 0 0 0 0 0 0 0 0 0 0 0 0 0 0 0 0 0 0 0 0 0 0 0 0 0
##$GPZ= (0..31)
0 0 0 0 0 0 0 0 0 0 0 0 0 0 0 0 0 0 0 0 0 0 0 0 0 0 0 0 0 0 0 0
##$GRDPROG= <>
##$GRPDLY= -1
##$HDDUTY= 20
##$HDRATE= 20
##$HGAIN= (0..3)
0 0 0 0
##$HL1= 3
##$HL2= 83
##$HL3= 83
##$HL4= 83
##$HOLDER= 11
##$HPMOD= (0..7)
0 0 0 0 0 0 0 0
##$HPPRGN= 0
##$IN= (0..63)
0.001 0.001 0.001 0.001 0.001 0.001 0.001 0.001 0.001 0.001 0.001 0.001
0.001 0.001 0.001 0.001 0.001 0.001 0.001 0.001 0.001 0.001 0.001 0.001
0.001 0.001 0.001 0.001 0.001 0.001 0.001 0.001 0.001 0.001 0.001 0.001
0.001 0.001 0.001 0.001 0.001 0.001 0.001 0.001 0.001 0.001 0.001 0.001
0.001 0.001 0.001 0.001 0.001 0.001 0.001 0.001 0.001 0.001 0.001 0.001
0.001 0.001 0.001 0.001
##$INF= (0..7)
0 0 0 0 0 0 0 0
##$INP= (0..63)
0 0 0 0 0 0 0 0 0 0 0 0 0 0 0 0 0 0 0 0 0 0 0 0 0 0 0 0 0 0 0 0 0 0 0 0
0 0 0 0 0 0 0 0 0 0 0 0 0 0 0 0 0 0 0 0 0 0 0 0 0 0 0 0
##$INSTRUM= <>
##$L= (0..31)
1 1 1 1 1 1 1 1 1 1 1 1 1 1 1 1 1 1 1 1 1 1 1 1 1 1 1 1 1 1 1 1
##$LFILTER= 10
##$LGAIN= -10
##$LINPSTP= 0
##$LOCKED= no
##$LOCKFLD= 0
##$LOCKGN= 0
##$LOCKPOW= -20
##$LOCKPPM= 0
##$LOCNUC= <2H>
##$LOCPHAS= 0
##$LOCSHFT= no
##$LOCSW= 0
##$LTIME= 0.1
##$MASR= 4200
##$MASRLST= <masrlst>
##$NBL= 1
##$NC= 0
##$NLOGCH= 1
##$NS= 2048
##$NUC1= <13C>
##$NUC2= <1H>
##$NUC3= <off>
##$NUC4= <off>
##$NUC5= <off>
##$NUC6= <off>
##$NUC7= <off>
##$NUC8= <off>
##$NUCLEI= 0
##$NUCLEUS= <off>
##$O1= 10060.8028525926
##$O2= 1600.51999995403
##$O3= 10060.8028525926
##$O4= 10060.8028525926
##$O5= 10060.8028525926
##$O6= 10060.8028525926
##$O7= 10060.8028525926
##$O8= 10060.8028525926
##$OBSCHAN= (0..9)
0 0 0 0 0 0 0 0 0 0
##$OVERFLW= 0
##$P= (0..63)
9 9 18 13 26 16.5 25 50 0 32 64 0 2000 0 40000 0 1000 2500 0 600 2500 0
0 0 0 0 500 9 0 0 0 3750 0 0 0 0 0 0 0 0 0 2250 1500 1510 150 0 0 0 0 0
0 0 0 0 0 0 0 0 0 0 0 0 360 0
##$PACOIL= (0..15)
0 0 0 0 0 0 0 0 0 0 0 0 0 0 0 0
##$PAPS= 2
##$PARMODE= 0
##$PCPD= (0..9)
100 80 80 100 100 100 100 100 100 100
##$PHCOR= (0..31)
0 0 0 0 0 0 0 0 0 0 0 0 0 0 0 0 0 0 0 0 0 0 0 0 0 0 0 0 0 0 0 0
##$PHLIST= <>
##$PHP= 2
##$PH_ref= 0
##$PL= (0..63)
120 1.5 -1 120 120 120 120 120 120 120 10.37 120 14.78 17.78 118.66 6.82
120 120 1.5 20.48 120 118.66 120 120 118.66 120 120 120 120 120 14.78 9.79
120 120 120 120 120 120 120 120 120 120 120 120 120 120 120 120 120 120
120 120 120 120 120 120 120 120 120 120 120 120 120 120
##$PLSTEP= 0.1
##$PLSTRT= -6
##$POWMOD= 0
##$PQPHASE= 0
##$PQSCALE= 0
##$PR= 4
##$PRECHAN= (0..15)
-1 3 2 0 -1 -1 -1 -1 -1 -1 -1 -1 -1 -1 -1 -1
##$PRGAIN= 0
##$PROBHD= <36>
##$PROSOL= no
##$PULPROG= <zgpg30>
##$PW= 0
##$PYNM= <acqu.py>
##$QNP= 1
##$RD= 0
##$RECCHAN= (0..15)
0 1 0 0 0 0 0 0 0 0 0 0 0 0 0 0
##$RECPH= 0
##$RECPRE= (0..15)
-1 3 -1 -1 -1 -1 -1 -1 -1 -1 -1 -1 -1 -1 -1 -1
##$RECPRFX= (0..15)
-1 -1 -1 -1 -1 -1 -1 -1 -1 -1 -1 -1 -1 -1 -1 -1
##$RECSEL= (0..15)
0 1 0 0 0 0 0 0 0 0 0 0 0 0 0 0
##$RG= 161.3
##$RO= 20
##$ROUTWD1= (0..23)
1 0 0 0 0 1 0 0 0 0 0 1 0 0 0 1 0 0 0 0 0 0 0 0
##$ROUTWD2= (0..23)
1 0 0 0 0 1 0 0 0 0 0 0 0 0 0 0 0 0 0 0 0 0 0 0
##$RSEL= (0..9)
0 1 2 0 0 0 0 0 0 0
##$S= (0..7)
83 25 26 83 26 83 83 83
##$SEOUT= 0
##$SFO1= 100.622829802853
##$SFO2= 400.13160052
##$SFO3= 100.622829802853
##$SFO4= 100.622829802853
##$SFO5= 100.622829802853
##$SFO6= 100.622829802853
##$SFO7= 100.622829802853
##$SFO8= 100.622829802853
##$SOLVENT= <DMSO>
##$SP= (0..31)
1 120 10.57 55.03 120 0 120 120 10.57 0 120 120 0 0 120 0 150 150 22.93
120.87 118.96 122.27 114.95 150 150 150 150 150 150 120 150 120
##$SP07= 0
##$SPECTR= 0
##$SPNAM0= <gauss>
##$SPNAM1= < >
##$SPNAM10= < >
##$SPNAM11= < >
##$SPNAM12= <gauss>
##$SPNAM13= <gauss>
##$SPNAM14= < >
##$SPNAM15= < >
##$SPNAM16= <gauss>
##$SPNAM17= <gauss>
##$SPNAM18= <Q5tr.1000>
##$SPNAM19= < >
##$SPNAM2= <Crp60comp.4>
##$SPNAM20= < >
##$SPNAM21= < >
##$SPNAM22= < >
##$SPNAM23= <gauss>
##$SPNAM24= <gauss>
##$SPNAM25= <gauss>
##$SPNAM26= <gauss>
##$SPNAM27= <gauss>
##$SPNAM28= <gauss>
##$SPNAM29= < >
##$SPNAM3= <Gaus1_180r.1000>
##$SPNAM30= <gauss>
##$SPNAM31= < >
##$SPNAM4= < >
##$SPNAM5= <gauss>
##$SPNAM6= < >
##$SPNAM7= < >
##$SPNAM8= <Crp60,0.5,20.1>
##$SPNAM9= <gauss>
##$SPOAL= (0..31)
0.5 0.5 0.5 0.5 0.5 0.5 0.5 0.5 0.5 0.5 0.5 0.5 0.5 0.5 0.5 0.5 0.5 0.5
0 0.5 0.5 0.5 0.5 0.5 0.5 0.5 0.5 0.5 0.5 0.5 0.5 0.5
##$SPOFFS= (0..31)
0 0 0 0 0 0 0 0 0 0 0 0 0 0 0 0 0 0 0 0 0 0 0 0 0 0 0 0 0 0 0 0
##$SUBNAM0= <"">
##$SUBNAM1= <"">
##$SUBNAM2= <"">
##$SUBNAM3= <"">
##$SUBNAM4= <"">
##$SUBNAM5= <"">
##$SUBNAM6= <"">
##$SUBNAM7= <"">
##$SUBNAM8= <"">
##$SUBNAM9= <"">
##$SW= 238.323801812239
##$SWIBOX= (0..15)
0 1 2 3 0 0 0 0 0 0 0 0 0 0 0 0
##$SW_h= 23980.8153477218
##$SWfinal= 0
##$TD= 32768
##$TD0= 1
##$TE= 300
##$TE2= 300
##$TE3= 300
##$TEG= 300
##$TL= (0..7)
0 120 120 120 120 120 120 120
##$TP= (0..7)
150 150 150 150 150 150 150 150
##$TP07= 0
##$TPNAME0= <>
##$TPNAME1= <>
##$TPNAME2= <>
##$TPNAME3= <>
##$TPNAME4= <>
##$TPNAME5= <>
##$TPNAME6= <>
##$TPNAME7= <>
##$TPOAL= (0..7)
0.5 0.5 0.5 0.5 0.5 0.5 0.5 0.5
##$TPOFFS= (0..7)
0 0 0 0 0 0 0 0
##$TUNHIN= 0
##$TUNHOUT= 0
##$TUNXOUT= 0
##$USERA1= <user>
##$USERA2= <user>
##$USERA3= <user>
##$USERA4= <user>
##$USERA5= <user>
##$V9= 5
##$VALIST= <valist>
##$VCLIST= <CCCCCCCCCCCCCCC>
##$VD= 0
##$VDLIST= <DDDDDDDDDDDDDDD>
##$VPLIST= <PPPPPPPPPPPPPPP>
##$VTLIST= <TTTTTTTTTTTTTTT>
##$WBST= 1024
##$WBSW= 4
##$XGAIN= (0..3)
0 0 0 0
##$XL= 0
##$YL= 0
##$YMAX_a= 0
##$YMIN_a= 0
##$ZGOPTNS= <>
##$ZL1= 120
##$ZL2= 120
##$ZL3= 120
##$ZL4= 120
##END=
