# Supplementary material for: A Noncarbenoid Approach to Imidazolidines via ZnCl2‑Catalyzed Annulation of 4‑Alkoxycarbonyl-1,2-diaza-1,3-dienes with 1,3,5-Triazinanes
Source: J Org Chem. 2025 Aug 29;90(36):12820–5. doi: 10.1021/acs.joc.5c01387 (PMC12442072; doi:10.1021/acs.joc.5c01387)
Supplement: Supplementary file 2 [file jo5c01387_si_002.zip › fid/products_Scheme2/3a/1H/audita.txt]

##TITLE= Audit trail, TOPSPIN		Version 2.1
##JCAMPDX= 5.01
##ORIGIN= Bruker BioSpin GmbH
##OWNER= SCOCON
$$ /opt/topspin/data/SCOCON/nmr/cc442/10/audita.txt
##AUDIT TRAIL=  $$ (NUMBER, WHEN, WHO, WHERE, PROCESS, VERSION, WHAT)
(   1,<2018-11-27 15:34:48.003 +0100>,<SCOCON>,<AV200>,<go>,<TOPSPIN 2.1>,
      <created by zg
	started at 2018-11-27 15:33:14.929 +0100,
	POWCHK enabled, PULCHK disabled,
       configuration hash MD5:
       2F D0 D1 1B 9A E9 61 74 CB BC 2E 93 F9 F0 D6 38
       data hash MD5: 64K
       25 9C 70 A1 26 4B 86 99 CE 0E 5D F9 AB 74 A3 5E>)
##END=

$$ hash MD5
$$ E0 BC 3E 29 B9 98 C0 E5 FA BE 28 98 F7 3A 4B 26
