# Supplementary material for: A Noncarbenoid Approach to Imidazolidines via ZnCl2‑Catalyzed Annulation of 4‑Alkoxycarbonyl-1,2-diaza-1,3-dienes with 1,3,5-Triazinanes
Source: J Org Chem. 2025 Aug 29;90(36):12820–5. doi: 10.1021/acs.joc.5c01387 (PMC12442072; doi:10.1021/acs.joc.5c01387)
Supplement: Supplementary file 2 [file jo5c01387_si_002.zip › fid/products_Scheme2/3a/1H/scon2]

##TITLE= Parameter file, TOPSPIN		Version 2.1
##JCAMPDX= 5.0
##DATATYPE= Parameter Values
##NPOINTS= 1	$$ modification sequence number
##ORIGIN= Bruker BioSpin GmbH
##OWNER= SCOCON
$$ 2018-11-27 15:33:14.905 +0100  SCOCON@AV200
$$ /opt/topspin/data/SCOCON/nmr/cc442/10/scon2
$$ process /opt/topspin/prog/mod/go
##$BLKTR= (0..15)
3 3 3 3 3 3 3 3 3 3 3 3 3 3 3 3
##$DE1= 4.5
##$DEADC= 0.5
##$DEPA= 4.5
##$DERX= 1.5
##$FILCOR= 0
##END=
