# Supplementary material for: A Noncarbenoid Approach to Imidazolidines via ZnCl2‑Catalyzed Annulation of 4‑Alkoxycarbonyl-1,2-diaza-1,3-dienes with 1,3,5-Triazinanes
Source: J Org Chem. 2025 Aug 29;90(36):12820–5. doi: 10.1021/acs.joc.5c01387 (PMC12442072; doi:10.1021/acs.joc.5c01387)
Supplement: Supplementary file 2 [file jo5c01387_si_002.zip › fid/products_Scheme2/3a/HMQC/audita.txt]

##TITLE= Audit trail, TOPSPIN		Version 2.1
##JCAMPDX= 5.01
##ORIGIN= Bruker BioSpin GmbH
##OWNER= SCOCON
$$ /opt/topspin/data/SCOCON/nmr/cc442/12/audita.txt
##AUDIT TRAIL=  $$ (NUMBER, WHEN, WHO, WHERE, PROCESS, VERSION, WHAT)
(   1,<2018-11-27 20:21:15.840 +0100>,<SCOCON>,<AV200>,<go>,<TOPSPIN 2.1>,
      <created by zg
	started at 2018-11-27 19:53:10.802 +0100,
	POWCHK enabled, PULCHK disabled,
       configuration hash MD5:
       2F D0 D1 1B 9A E9 61 74 CB BC 2E 93 F9 F0 D6 38
       data hash MD5: 1K * 128
       96 EB 95 A0 B7 BB CE 2C 33 98 63 F9 66 4D B7 1D>)
(   2,<2018-11-27 20:21:44.355 +0100>,<SCOCON>,<AV200>,<audit>,<TOPSPIN 2.1>,
      <user comment:
       ICON-NMR User ID: SCOCON
       data hash MD5: 1K * 128
       96 EB 95 A0 B7 BB CE 2C 33 98 63 F9 66 4D B7 1D>)
##END=

$$ hash MD5
$$ 2A 01 23 AB 14 54 0D B1 E4 39 31 B7 DF 4E E5 96
