# Supplementary material for: A Noncarbenoid Approach to Imidazolidines via ZnCl2‑Catalyzed Annulation of 4‑Alkoxycarbonyl-1,2-diaza-1,3-dienes with 1,3,5-Triazinanes
Source: J Org Chem. 2025 Aug 29;90(36):12820–5. doi: 10.1021/acs.joc.5c01387 (PMC12442072; doi:10.1021/acs.joc.5c01387)
Supplement: Supplementary file 2 [file jo5c01387_si_002.zip › fid/products_Scheme2/3k/1H/audita.txt]

##TITLE= Audit trail, TOPSPIN		Version 2.1
##JCAMPDX= 5.01
##ORIGIN= Bruker BioSpin GmbH
##OWNER= SCOCON
$$ /opt/topspin2.1pl8/data/SCOCON/nmr/vic235 m2/10/audita.txt
##AUDIT TRAIL=  $$ (NUMBER, WHEN, WHO, WHERE, PROCESS, VERSION, WHAT)
(   1,<2023-10-17 18:44:51.833 +0200>,<SCOCON>,<czc3491l30.uniurb.it>,<go>,<TOPSPIN 2.1>,
      <created by zg
	started at 2023-10-17 18:43:19.021 +0200,
	POWCHK enabled, PULCHK disabled,
       configuration hash MD5:
       2F BD 94 81 12 1E DB 5B 2D EB 8D 00 BB 27 E4 48
       data hash MD5: 64K
       4B 8F 98 61 DF 92 0C FA 8A B7 45 F1 49 C8 24 06>)
##END=

$$ hash MD5
$$ A9 9B D7 6A D7 26 1F 0F E7 69 5E 7C 02 7B B1 E9
