# Supplementary material for: A Noncarbenoid Approach to Imidazolidines via ZnCl2‑Catalyzed Annulation of 4‑Alkoxycarbonyl-1,2-diaza-1,3-dienes with 1,3,5-Triazinanes
Source: J Org Chem. 2025 Aug 29;90(36):12820–5. doi: 10.1021/acs.joc.5c01387 (PMC12442072; doi:10.1021/acs.joc.5c01387)
Supplement: Supplementary file 2 [file jo5c01387_si_002.zip › fid/products_Scheme2/3l/1H/audita.txt]

##TITLE= Audit trail, TOPSPIN		Version 2.1
##JCAMPDX= 5.01
##ORIGIN= Bruker BioSpin GmbH
##OWNER= SCOCON
$$ /opt/topspin2.1pl8/data/SCOCON/nmr/SAC404R/10/audita.txt
##AUDIT TRAIL=  $$ (NUMBER, WHEN, WHO, WHERE, PROCESS, VERSION, WHAT)
(   1,<2025-01-27 18:39:30.600 +0100>,<SCOCON>,<czc3491l30.uniurb.it>,<go>,<TOPSPIN 2.1>,
      <created by zg
	started at 2025-01-27 18:37:57.986 +0100,
	POWCHK enabled, PULCHK disabled,
       configuration hash MD5:
       B7 3B 92 00 6F E5 D5 AB FC BD 9F 1B 85 09 F4 41
       data hash MD5: 64K
       A4 78 F9 E9 6E BF 12 07 1B FA 62 FF 17 F2 71 57>)
##END=

$$ hash MD5
$$ A2 71 F5 62 A2 DE 4C D6 6B 03 C1 C9 42 C2 65 33
